# Supplementary material for: Biological Response Induced in Primary Human Gingival Fibroblasts upon Exposure to Various Types of Injectable Astringent Retraction Agents
Source: Materials (Basel). 2021 Apr 20;14(8):2081. doi: 10.3390/ma14082081 (PMC8074361; doi:10.3390/ma14082081)
Supplement: Supplementary file 1 [file materials-14-02081-s001.zip]

Archive with 1 entries (1 files):
- materials-1182802-supplementary.pdf
